# Supplementary material for: IgG from Adult Atopic Dermatitis (AD) Patients Induces Nonatopic Neonatal Thymic Gamma–Delta T Cells (γδT) to Acquire IL-22/IL-17 Secretion Profile with Skin-Homing Properties and Epigenetic Implications Mediated by miRNA
Source: Int J Mol Sci. 2022 Jun 20;23(12):6872. doi: 10.3390/ijms23126872 (PMC9224404; doi:10.3390/ijms23126872)
Supplement: Supplementary file 1 [file ijms-23-06872-s001.zip]

Archive with 2 entries (2 files):
- Supplementary Figures S1 to S4 Maj1.pdf
- Table S1.xlsx
